# Supplementary material for: Enhancement in Mechanical Properties of Glass/Epoxy Composites by a Hybrid Combination of Multi-Walled Carbon Nanotubes and Graphene Nanoparticles
Source: Polymers (Basel). 2023 Feb 27;15(5):1189. doi: 10.3390/polym15051189 (PMC10007175; doi:10.3390/polym15051189)
Supplement: Supplementary file 1 [file polymers-15-01189-s001.zip]

Archive with 1 entries (1 files):
- polymers-2194628-supplementary.pdf
